# Supplementary material for: Structural Insights from Molecular Modeling of Isoindolin-1-One Derivatives as PI3Kγ Inhibitors against Gastric Carcinoma
Source: Biomedicines. 2022 Mar 30;10(4):813. doi: 10.3390/biomedicines10040813 (PMC9030798; doi:10.3390/biomedicines10040813)
Supplement: Supplementary file 1 [file biomedicines-10-00813-s001.zip]

Archive with 1 entries (1 files):
- biomedicines-1609317-supplementary.pdf
